# Supplementary material for: Quaternized and Hyperbranched Amidoxime-Modified Ultra-High-Molecular-Weight Polyethylene Fiber for Uranium Extraction from Seawater
Source: Polymers (Basel). 2024 Nov 27;16(23):3310. doi: 10.3390/polym16233310 (PMC11644467; doi:10.3390/polym16233310)
Supplement: Supplementary file 1 [file polymers-16-03310-s001.zip]

Archive with 1 entries (1 files):
- polymers-3291854-supplementary.pdf
